# Supplementary material for: Reduced Graphene Oxide-Coated Separator to Activate Dead Potassium for Efficient Potassium Batteries
Source: Materials (Basel). 2022 Aug 10;15(16):5505. doi: 10.3390/ma15165505 (PMC9412676; doi:10.3390/ma15165505)
Supplement: Supplementary file 1 [file materials-15-05505-s001.zip]

Archive with 1 entries (1 files):
- materials-1809243-supplementary.pdf
